# Supplementary material for: Graphene-Based Virus Enrichment Protocol Increases the Detection Sensitivity of Human Norovirus in Strawberry and Oyster Samples
Source: Foods. 2024 Sep 19;13(18):2967. doi: 10.3390/foods13182967 (PMC11431745; doi:10.3390/foods13182967)
Supplement: Supplementary file 1 [file foods-13-02967-s001.zip]

Archive with 1 entries (1 files):
- foods-3170043-supplementary.pdf
